# Supplementary material for: Maternal Choline Supplementation Alters Fetal Growth Patterns in a Mouse Model of Placental Insufficiency
Source: Nutrients. 2017 Jul 18;9(7):765. doi: 10.3390/nu9070765 (PMC5537879; doi:10.3390/nu9070765)
Supplement: Supplementary file 1 [file nutrients-09-00765-s001.zip]

Archive with 1 entries (1 files):
- nutrients-206532-Supplementary.pdf
